# Supplementary material for: Genome of an allotetraploid wild peanut Arachis monticola: a de novo assembly
Source: Gigascience. 2018 Jun 19;7(6):giy066. doi: 10.1093/gigascience/giy066 (PMC6009596; doi:10.1093/gigascience/giy066)
Supplement: Supplement Files [file giy066_supplement_files.zip › Supplementary tables v1.22 20180306.xls]

## Sheet: Table1
Table 1a. Summary of illumina data for A. monticola.
Library	Base number (Gb)	Coverage (x)	Q20 (%)	Q30(%)
200bp	57.3	21.22	94.32	90.19
500bp	47.9	17.74	93.08	87.15
3Kb	55.18	20.43	95.93	88.12
4Kb	61.03	22.63	93.88	88.49
5Kb	12.46	4.61	94.01	88.67
7Kb	15.12	5.6	93.88	88.47
8Kb	60.29	22.33	95.3	90.75
10Kb	58.54	21.68	95.6	91.31
13Kb	10.92	4.04	93.61	88.02
15Kb	38.84	14.39	92.89	86.7
17Kb	45.29	16.77	94.26	89.21
Total	462.87	171.44
Note: The estimated genome size (2.7 Gb) was used in sequencing depth estimation.
Temsch EM, Greilhuber J (2000) Genome size variation in Arachis hypogaea and A. monticola re-evaluated. Genome 43(3):449–451
Table 1b. Statistic of PacBio sub-reads length distribution for A. monticola.
Platform	Fragment size	Cell number	Read number	Base number (bp)	Coverage (x)	Sub-reads N50 (bp)	Average sub-read (bp)	Longest sub-read (bp)
RSII	20 Kb	17	3748830	33047642247	12.23	13468	8815	78760
Sequal	21 Kb	13	7787161	64661872962	23.87	12922	8304	150791
Total		30	11535991	97709515209	36.1	--	8469	150791
Note: The estimated genome size (2.8 Gb) was used in sequencing depth estimation.
Table 1c. Summary of BioNano data collection and assembly statistics
	No. molecule/genome maps	Total length(Gb)	Coverage (x)	Molecule/map N50(kb)	Longest molecule/map (kb)	Average molecule/scaffold(Mb)
Single molecules (> 150 kb)	2875703	569.264	210.83	208.2	3317.28	0.197
Genome maps	1404	2.654	--	3403.15	24669.3	1.89
Note: The previous estimated genome size (2.7 Gb) was used in sequencing depth estimation.
Table 1d. Summary of HiC data for error correction and chromosome construction.
Library id	Insert size(bp)	Read pairs	Base number (bp)	Coverage (x)	Uniquely mapping pairs	Valid interaction pairs
H01	300-700	247202040	74043526758	27.43	68252326	52553914
H02	300-700	197220460	59087616490	21.88	57178627	46197733
H03	300-700	245643074	73542291128	27.23	67382421	52934461
Total	300-700	690065574	206673434376	76.54	192813374	151686108
Note: The estimated genome size (2.7 Gb) was used in sequencing depth estimation.

## Sheet: Table2
Table 2a Summary of assembly results of A. monticola from Illumina short reads.
	Contig	Scaffold
Genome size (bp)	1658700929	1996281524
Contig number	198619	13968
Maxinum length (bp)	153549	2699401
Minimum length (bp)	1001	1001
N50 (bp)	16172	369058
L50	29621	1448
N90 (bp)	3333	85947
GC content (%)	35.38	35.38
Note: only sequens whose length is more than 1 Kb are considered.
Table 2b. Summary of assembly results of different tools for A. monticola.
Assembly tools	Falcon	WTGB	Canu	WTGB+Canu (merge)
Genome size (bp)	1885452994	1966450594	2264431987	2241123958
Contig number	35276	33358	27587	29454
Maxinum contig length (bp)	607507	2198028	1097467	1887641
Minimum contig length (bp)	10001	10001	10008	10001
Contig N50 (bp)	81506	82851	109205	120612
Contig L50	6976	6656	6113	5064
Contig N90 (bp)	23403	27836	40167	34348
GC content (%)	36.23	36.08	36.29	35.99
Note: only sequens whose length more than 10 Kb were considered.
Table 2c. Summary of assembly results of different versions for A. monticola.
Strategies		Contig	Scaffold
SMRT assembly	Genome size (bp)	2241123958	-
	Total number	29454	-
	Max length (bp)	1887641	-
	Min length (bp)	10001	-
	N50 size (bp)	120612	-
	L50	5064	-
	N90 size (bp)	34348	-
Mate-paired libraries scaffold	Genome size (bp)	2349997440
	Total number	9157
	Max length (bp)	3504468
	Min length (bp)	10015
	N50 size (bp)	491063
	L50	1396
	N90 size (bp)	132108
Bio nano hybrid assembly	Genome size (bp)	2622901023
	Total number	6262
	Max length (bp)	8688857
	Min length (bp)	10015
	N50 size (bp)	1512560
	L50	547
	N90 size (bp)	197094
Hi-C scaffolding and gap filling	Genome size (bp)	2298231922	2623921123
	Total number	50225	3417
	Max length (bp)	1683058	163848611
	Min length (bp)	10015	10022
	N50 size (bp)	106660	124915013
	L50	6141	9
	N90 size (bp)	26749	72108480
Note: only sequens whose length is more than 10 Kb are considered.
Table 2d. Comparison of genome assembly between A.monticola and corresponding ancestors A.duranensis and A.ipaensis.
Chr	A.mon-Aa (bp)	A. duranensisb (bp)	Chr	A.mon-B a (bp)	A. ipaensis b (bp)
Amon01	118283061	106015837	Amon11	140073190	136910013
Amon02	84409872	92627924	Amon12	124915013	108641379
Amon03	123011103	133136946	Amon13	160549902	135595063
Amon04	106244467	121180382	Amon14	147957427	133209281
Amon05	123320146	108284737	Amon15	121568645	149435236
Amon06	98474784	110733117	Amon16	154488041	136721448
Amon07	72108480	77948624	Amon17	136067974	125994751
Amon08	39681652	48937534	Amon18	138850997	129151520
Amon09	107717523	118999574	Amon19	163848611	146495397
Amon10	100634791	107255536	Amon20	147468805	135809342
Un-chr	61870352	43206190	Un-chr	49370401	11095689
Total	1035756231	1068326401	Total	1485159006	1349059119
a. Data obtained from this study.
b. Data obtained from https://www.peanutbase.org/download.

## Sheet: Table3
Table 3a. Genome completeness assement by BUSCO
Categories	A. monticola		A. duranensis		A. ipaensis
	Number	Percent (%)	Number	Percent (%)	Number	Percent (%)
Complete BUSCOs	1320	0.9167	1305	0.9062	1312	0.9111
Complete and single-copy BUSCOs	706	0.4903	1193	0.8285	1191	0.8271
Complete and duplicated BUSCOs	614	0.4264	112	0.0778	121	0.084
Fragmented BUSCOs	20	0.0139	31	0.0215	27	0.0188
Missing BUSCOs	100	0.0694	104	0.0722	101	0.0701
Total BUSCO groups searched	1440	100	1440	100	1440	100
Table 3b. Completeness analysis based on CEG databse.
	A. monticola	A. duranensis	A. ipaensis
Numbera (458 of CEGs)	443	452	452
Percenta (%)	0.9672	0.9869	0.9869
Numberb (248 of CEGs)	231	238	240
Percentb (%)	0.9315	0.9597	0.9677
Note：a. Number and percentage of 458 core eukaryotic genes (CEGs) included in the genome assembly. b. Number and percentage of 248 highly conserved CEGs included in the genome assembly.
Table 3c. Summary of pooled transcriptome data assisted for genome annotation
Insert size (bp)	Read number	Read length	Size (bp)	GC (%)	N (%)	Q20 (%)
150~250	47504661	125	11956252374	45.01	0	93.26
Note: A pooled transcriptome data of leaf, seed, stem, root was used for genome annotation.
Table 3d. Genome completeness evaluated by ESTs/unigenes of Arachis hypogaea.
Range of length (bp)	Total number	Aligned number	Percent (%)
All	52280	51964	99.4
>=500	44205	43961	99.45
>=1,000	31375	31189	99.41
Note: only ESTs/unigenes with converage > 50% are considered.
Unignes were obtained from https://www.peanutbase.org/data/public/Arachis_hypogaea/Tifrunner.tcp1.sSQ6/
Table 3e.Genome completeness assement based on sequencing reads.
Categories	Number	Percent (%)
Illumina	103392992	98.47
RNAseq	95009322	92.21
PacBio	5545445	92.16
Table 3f. PacBio sub-reads validation for A. monticola genome assembly
Sub-reads ID	Sub-read length (bp)	Alignment length (bp)	Coveragea (%)	Identityb (%)
Sub-reads01	47838.1	47752	99.82	95
Sub-reads02	49920	49920	100	94
Sub-reads03	46602.5	46514	99.81	96
Sub-reads04	46382.9	46318	99.86	94
Sub-reads05	45968	45968	100	95
Sub-reads06	45640	45640	100	96
Sub-reads07	45476.2	45458	99.96	91
Sub-reads08	45442.3	45415	99.94	94
Sub-reads09	45163	45163	100	96
Sub-reads10	44695	44695	100	94
Sub-reads11	55218	55218	100	95
Sub-reads12	50156.1	50121	99.93	96
Sub-reads13	50118	50103	99.97	94
Sub-reads14	49920	49920	100	93
Sub-reads15	49984	49974	99.98	95
Sub-reads16	48019	48019	100	97
Sub-reads17	48015.4	48001	99.97	93
Sub-reads18	47865	47865	100	94
Sub-reads19	46015	46015	100	95
Sub-reads20	45972	45972	100	92
a. Coverage = Alignment length / sub-reads length;
b. Identity = Identical length / Alignment length.
